# Supplementary material for: A Fast and Efficient Ensemble Transfer Entropy and Applications in Neural Signals
Source: Entropy (Basel). 2022 Aug 13;24(8):1118. doi: 10.3390/e24081118 (PMC9407540; doi:10.3390/e24081118)
Supplement: Supplementary file 1 [file entropy-24-01118-s001.zip]

Archive with 1 entries (1 files):
- entropy-1764252-supplementary.pdf
